# Supplementary material for: Effects of Break Crops on Yield and Grain Protein Concentration of Barley in a Boreal Climate
Source: PLoS One. 2015 Jun 15;10(6):e0130765. doi: 10.1371/journal.pone.0130765 (PMC4468161; doi:10.1371/journal.pone.0130765)
Supplement: S6 Table — (XLSX) [file pone.0130765.s006.xlsx]

## Sheet: Sheet1
S6 Table. Yields and grain protein concentration of third-year barley, mineral N two months after incorporation of crops (N.2), mineral N before sowing third-year barley (N.BS) and mineral N difference between N.2 and N.BS (n=4).
STAGE	FIRST	REP	SITE	SECOND	YIELD	PROTEIN	N.BS	N.D	N.2
AH	TR	A	I	Barley	5464.1	10	19.6	16	35.6
AH	TR	B	I	Barley	5664.1	9.9	20.4	23.2	43.6
AH	TR	C	I	Barley	5003.85	10.3	17.2	26.8	44
AH	TR	D	I	Barley	5417.95	9.4	17	25.8	42.8
Flower	TR	A	I	Buckwheat	5702.56	10	24.8	33.2	58
Flower	TR	B	I	Buckwheat	5953.85	10.4	31.6	44.4	76
Flower	TR	C	I	Buckwheat	5402.56	10	22	51	73
Flower	TR	D	I	Buckwheat	5833.33	10	26	53	79
Flower	TR	A	I	Caraway	5858.97	10	22.8	40.6	63.4
Flower	TR	B	I	Caraway	5744.87	9.6	20.6	25.8	46.4
Flower	TR	C	I	Caraway	6043.59	9.7	23	52.2	75.2
Flower	TR	D	I	Caraway	5815.38	10.4	23.6	48.8	72.4
Flower	TR	A	I	Fababean	6446.15	10.7	39.4	39.8	79.2
Flower	TR	B	I	Fababean	6271.79	9.9	38.2	26.8	65
Flower	TR	C	I	Fababean	4712.82	10.9	37.8	25.8	63.6
Flower	TR	D	I	Fababean	6017.95	10.8	37.8	20	57.8
Flower	TR	A	I	Hemp	5515.38	9.9	25.8	32	57.8
Flower	TR	B	I	Hemp	6200	10.2	25.6	48	73.6
Flower	TR	C	I	Hemp	5835.9	9.6	25.6	43.6	69.2
Flower	TR	D	I	Hemp	5489.74	9.7	22	25.6	47.6
Flower	TR	A	I	Lupin	4596.15	10.4	24.2	33.6	57.8
Flower	TR	B	I	Lupin	5753.85	10.1	25.2	29.6	54.8
Flower	TR	C	I	Lupin	5650	9.9	21.6	68.2	89.8
Flower	TR	D	I	Lupin	5905.13	10.4	29.2	40.4	69.6
AH	TR	A	I	Buckwheat	6053.85	9.7	25.8	17.6	43.4
AH	TR	B	I	Buckwheat	5392.31	9.9	26.8	15	41.8
AH	TR	C	I	Buckwheat	5879.49	9.8	32.8	8.6	41.4
AH	TR	D	I	Buckwheat	5671.79	9.9	25.6	2.6	28.2
AH	TR	A	I	Fababean	6092.31	10.1	23.8	13	36.8
AH	TR	B	I	Fababean	5992.31	9.8	28.6	-9	19.6
AH	TR	C	I	Fababean	6302.56	10.2	30	10.6	40.6
AH	TR	D	I	Fababean	5282.05	9.9	26	7	33
AH	TR	A	I	Hemp	6474.36	9.7	28.6	18	46.6
AH	TR	B	I	Hemp	5569.23	9.9	28.4	7.6	36
AH	TR	C	I	Hemp	5607.69	9.4	26.8	7.8	34.6
AH	TR	D	I	Hemp	5994.87	9.9	24	5.2	29.2
AH	Barley	A	I	Barley	4669.23	8.9	17.6	14.8	32.4
AH	Barley	B	I	Barley	5539.74	9.4	22.6	10.6	33.2
AH	Barley	C	I	Barley	5694.87	8.9	18	17.6	35.6
AH	Barley	D	I	Barley	5270.51	8.9	15	14.2	29.2
Flower	Barley	A	I	Buckwheat	4838.46	8.3	18.4	21	39.4
Flower	Barley	B	I	Buckwheat	5469.23	9.1	19.6	16.6	36.2
Flower	Barley	C	I	Buckwheat	4833.33	8.9	20.4	19.2	39.6
Flower	Barley	D	I	Buckwheat	4894.87	8.5	21	22.8	43.8
Flower	Barley	A	I	Caraway	5473.08	8.6	20.4	14.2	34.6
Flower	Barley	B	I	Caraway	5156.41	8.6	22.4	8.8	31.2
Flower	Barley	C	I	Caraway	4980.77	9.7	29.4	9.2	38.6
Flower	Barley	D	I	Caraway	5110.26	9	19	15.2	34.2
Flower	Barley	A	I	Fababean	5443.59	8.8	25	8.8	33.8
Flower	Barley	B	I	Fababean	6033.33	10.2	31.2	9.4	40.6
Flower	Barley	C	I	Fababean	6287.18	8.4	24.8	3.4	28.2
Flower	Barley	D	I	Fababean	5961.54	10.2	26.8	19.2	46
Flower	Barley	A	I	Hemp	4664.1	8.7	17	19.6	36.6
Flower	Barley	B	I	Hemp	5738.46	8.3	18.8	12.4	31.2
Flower	Barley	C	I	Hemp	5538.46	8.9	17.2	13.8	31
Flower	Barley	D	I	Hemp	5738.46	8.7	20.4	14.8	35.2
Flower	Barley	A	I	Lupin	5641.03	8.7	17.6	15.6	33.2
Flower	Barley	B	I	Lupin	5626.92	8.7	17.6	21.4	39
Flower	Barley	C	I	Lupin	5651.28	9	12	33.2	45.2
Flower	Barley	D	I	Lupin	5874.36	8.7	14.2	52.8	67
AH	Barley	A	I	Buckwheat	5779.49	8.3	17.6	10.4	28
AH	Barley	B	I	Buckwheat	5310.26	8.6	19	8.8	27.8
AH	Barley	C	I	Buckwheat	5966.67	9.2	21.4	13.2	34.6
AH	Barley	D	I	Buckwheat	4848.72	8.5	15	25.6	40.6
AH	Barley	A	I	Fababean	5392.31	8.7	17.8	13.2	31
AH	Barley	B	I	Fababean	4741.03	9	32.8	2	34.8
AH	Barley	C	I	Fababean	5615.38	8.9	15.8	9.4	25.2
AH	Barley	D	I	Fababean	6038.46	9.7	16.2	14.6	30.8
AH	Barley	A	I	Hemp	5376.92	8.9	18.4	4	22.4
AH	Barley	B	I	Hemp	4705.13	8.7	22.6	8.4	31
AH	Barley	C	I	Hemp	5633.33	9	19	14.2	33.2
AH	Barley	D	I	Hemp	5305.13	8.5	15.8	16.4	32.2
AH	Faba.bean	A	I	Barley	5533.33	9	18.8	18.8	37.6
AH	Faba.bean	B	I	Barley	5843.59	8.9	26.4	8.4	34.8
AH	Faba.bean	C	I	Barley	5879.49	9.3	21.8	30.8	52.6
AH	Faba.bean	D	I	Barley	4814.1	9.6	18.6	71.6	90.2
Flower	Faba.bean	A	I	Buckwheat	5600	10.1	18.2	46	64.2
Flower	Faba.bean	B	I	Buckwheat	5423.08	8.7	24.4	23	47.4
Flower	Faba.bean	C	I	Buckwheat	5974.36	9.5	22.6	28.2	50.8
Flower	Faba.bean	D	I	Buckwheat	5887.18	9.7	20.2	43	63.2
Flower	Faba.bean	A	I	Caraway	5743.59	9.2	21.6	30.4	52
Flower	Faba.bean	B	I	Caraway	5408.97	8.8	25.4	34	59.4
Flower	Faba.bean	C	I	Caraway	6115.38	9.5	24.6	31	55.6
Flower	Faba.bean	D	I	Caraway	5989.74	9.3	16.4	41.2	57.6
Flower	Faba.bean	A	I	Fababean	5910.26	10.6	29	42.6	71.6
Flower	Faba.bean	B	I	Fababean	6110.26	10.3	32.6	32.6	65.2
Flower	Faba.bean	C	I	Fababean	5958.97	10.3	22	53.4	75.4
Flower	Faba.bean	D	I	Fababean	5500	10.2	27.8	63.8	91.6
Flower	Faba.bean	A	I	Hemp	5517.95	9.8	27.6	29.4	57
Flower	Faba.bean	B	I	Hemp	5853.85	9.7	26.8	36.8	63.6
Flower	Faba.bean	C	I	Hemp	6038.46	9.3	23.8	38.8	62.6
Flower	Faba.bean	D	I	Hemp	5869.23	8.9	23.6	35.2	58.8
Flower	Faba.bean	A	I	Lupin	6014.1	9.7	18	32.8	50.8
Flower	Faba.bean	B	I	Lupin	5796.15	9.6	17.6	36.2	53.8
Flower	Faba.bean	C	I	Lupin	6070.51	9.6	20.4	49.2	69.6
Flower	Faba.bean	D	I	Lupin	5703.85	9.8	22	46.4	68.4
AH	Faba.bean	A	I	Buckwheat	6212.82	9.6	32.8	7	39.8
AH	Faba.bean	B	I	Buckwheat	4641.03	9.3	24.8	9.6	34.4
AH	Faba.bean	C	I	Buckwheat	5902.56	9.2	28.8	7.8	36.6
AH	Faba.bean	D	I	Buckwheat	4384.62	9.6	27.6	7.6	35.2
AH	Faba.bean	A	I	Fababean	6353.85	9.8	32.4	3.4	35.8
AH	Faba.bean	B	I	Fababean	4838.46	8.7	19.6	11.8	31.4
AH	Faba.bean	C	I	Fababean	5210.26	9.5	31.8	-6.8	25
AH	Faba.bean	D	I	Fababean	6112.82	10.2	29.6	1.8	31.4
AH	Faba.bean	A	I	Hemp	6394.87	9.1	20.4	17.2	37.6
AH	Faba.bean	B	I	Hemp	6507.69	9.3	22.4	16.8	39.2
AH	Faba.bean	C	I	Hemp	5817.95	9.2	21	12.4	33.4
AH	Faba.bean	D	I	Hemp	5474.36	9.1	18.4	20.4	38.8
AH	TR	A	II	Barley	4442.32	9.9	28	6.6	34.6
AH	TR	B	II	Barley	4604.92	10	25	6.2	31.2
AH	TR	C	II	Barley	4068.13	9.7	22.4	6	28.4
AH	TR	D	II	Barley	4404.79	9.8	23	3.8	26.8
Flower	TR	A	II	Buckwheat	4636.18	10.1	27	10.2	37.2
Flower	TR	B	II	Buckwheat	4840.48	9.9	26.2	9	35.2
Flower	TR	C	II	Buckwheat	4392.28	9.9	27	16.2	43.2
Flower	TR	D	II	Buckwheat	4742.5	9.6	29.2	32.2	61.4
Flower	TR	A	II	Caraway	4763.35	10.3	43	-5.6	37.4
Flower	TR	B	II	Caraway	4670.58	9.9	35.4	-4.4	31
Flower	TR	C	II	Caraway	4913.44	10.9	30.6	13.2	43.8
Flower	TR	D	II	Caraway	4727.91	9.9	36	-1	35
Flower	TR	A	II	Fababean	5240.72	10.8	31.8	36.6	68.4
Flower	TR	B	II	Fababean	5098.97	10.4	34.6	9.8	44.4
Flower	TR	C	II	Fababean	3831.52	10.2	30.6	35.6	66.2
Flower	TR	D	II	Fababean	4892.59	10	25.6	28	53.6
Flower	TR	A	II	Hemp	4484.01	9.4	33.6	11.4	45
Flower	TR	B	II	Hemp	5040.6	9.8	27	4	31
Flower	TR	C	II	Hemp	4744.58	9.9	19.2	15.2	34.4
Flower	TR	D	II	Hemp	4463.16	9.9	22.2	28.2	50.4
Flower	TR	A	II	Lupin	3736.67	10.4	29	27	56
Flower	TR	B	II	Lupin	4677.88	10.7	34.4	26.6	61
Flower	TR	C	II	Lupin	4593.45	10.4	22.6	70.4	93
Flower	TR	D	II	Lupin	4800.87	10.2	23.8	34.2	58
AH	TR	A	II	Buckwheat	4921.78	9.7	31	-19.2	11.8
AH	TR	B	II	Buckwheat	4383.95	10	38	-27.2	10.8
AH	TR	C	II	Buckwheat	4780.02	10.4	23	-5.6	17.4
AH	TR	D	II	Buckwheat	4611.17	10.5	24.4	-12.4	12
AH	TR	A	II	Fababean	4953.05	9.9	25	-13.4	11.6
AH	TR	B	II	Fababean	4871.75	9.6	28.8	-17	11.8
AH	TR	C	II	Fababean	5123.98	10	36	-24.8	11.2
AH	TR	D	II	Fababean	4294.31	10.1	25	-16.4	8.6
AH	TR	A	II	Hemp	5263.65	9.7	44.6	-36.2	8.4
AH	TR	B	II	Hemp	4527.78	9.7	29.6	-26	3.6
AH	TR	C	II	Hemp	4559.05	9.4	27.6	-14.4	13.2
AH	TR	D	II	Hemp	4873.83	10	26	-16	10
AH	Barley	A	II	Barley	3796.08	8.9	20.4	77.6	98
AH	Barley	B	II	Barley	4503.81	10.2	26.8	6.4	33.2
AH	Barley	C	II	Barley	4629.93	8.4	23	-1.6	21.4
AH	Barley	D	II	Barley	4284.93	8.9	24.4	-9.8	14.6
Flower	Barley	A	II	Buckwheat	3933.67	8.5	24	18.8	42.8
Flower	Barley	B	II	Buckwheat	4446.48	8.7	21.2	28.6	49.8
Flower	Barley	C	II	Buckwheat	3929.5	8.7	27	16.4	43.4
Flower	Barley	D	II	Buckwheat	3979.53	9	27	15.2	42.2
Flower	Barley	A	II	Caraway	4449.61	8.7	42	-7	35
Flower	Barley	B	II	Caraway	4192.16	8.9	21	31.2	52.2
Flower	Barley	C	II	Caraway	4049.37	9.7	21.4	17.6	39
Flower	Barley	D	II	Caraway	4154.64	9.2	18.8	11.8	30.6
Flower	Barley	A	II	Fababean	4425.64	10.2	27	24.4	51.4
Flower	Barley	B	II	Fababean	4905.1	10	25	47.6	72.6
Flower	Barley	C	II	Fababean	5111.48	9.6	29	40.8	69.8
Flower	Barley	D	II	Fababean	4846.73	9.6	19	22.8	41.8
Flower	Barley	A	II	Hemp	3791.92	9.4	27.2	10.2	37.4
Flower	Barley	B	II	Hemp	4665.37	8.6	27	10.4	37.4
Flower	Barley	C	II	Hemp	4502.77	8.8	27	15.2	42.2
Flower	Barley	D	II	Hemp	4665.37	8.5	22	14.4	36.4
Flower	Barley	A	II	Lupin	4586.15	8.9	33	22	55
Flower	Barley	B	II	Lupin	4574.69	8.9	29	28.4	57.4
Flower	Barley	C	II	Lupin	4594.49	8.3	38.4	89	127.4
Flower	Barley	D	II	Lupin	4775.85	8.9	32.2	25.8	58
AH	Barley	A	II	Buckwheat	4698.72	9.7	25	-15	10
AH	Barley	B	II	Buckwheat	4317.24	8.3	25	-13.8	11.2
AH	Barley	C	II	Buckwheat	4850.9	8.7	31.8	-20.2	11.6
AH	Barley	D	II	Buckwheat	3942.01	9	45.8	-32.6	13.2
AH	Barley	A	II	Fababean	4383.95	8.6	32.8	-23.8	9
AH	Barley	B	II	Fababean	3854.45	8.3	33.4	-27	6.4
AH	Barley	C	II	Fababean	4565.31	9	44	-32.6	11.4
AH	Barley	D	II	Fababean	4909.27	8.7	42.8	-31.4	11.4
AH	Barley	A	II	Hemp	4371.44	8.6	29	-19.4	9.6
AH	Barley	B	II	Hemp	3825.27	9.1	29.6	-20.2	9.4
AH	Barley	C	II	Hemp	4579.9	8.7	38	-22.6	15.4
AH	Barley	D	II	Hemp	4313.07	9	22.4	-16	6.4
AH	Faba.bean	A	II	Barley	4614.8	9.5	31	-8.6	22.4
AH	Faba.bean	B	II	Barley	4873.55	9	25.6	-1.6	24
AH	Faba.bean	C	II	Barley	4903.49	9.3	24	6.4	30.4
AH	Faba.bean	D	II	Barley	4014.96	9.5	29	-10.4	18.6
Flower	Faba.bean	A	II	Buckwheat	4670.4	8.8	25	17.8	42.8
Flower	Faba.bean	B	II	Buckwheat	4522.85	9.9	25	12.2	37.2
Flower	Faba.bean	C	II	Buckwheat	4982.62	10	21.8	18.4	40.2
Flower	Faba.bean	D	II	Buckwheat	4909.91	9.6	27.4	13.4	40.8
Flower	Faba.bean	A	II	Caraway	4790.15	9.8	41.6	-11	30.6
Flower	Faba.bean	B	II	Caraway	4511.08	9.6	30.4	17.2	47.6
Flower	Faba.bean	C	II	Caraway	5100.23	9.6	27	24	51
Flower	Faba.bean	D	II	Caraway	4995.45	8.9	25	8.2	33.2
Flower	Faba.bean	A	II	Fababean	4929.15	10.7	31	31.4	62.4
Flower	Faba.bean	B	II	Fababean	5095.95	10.4	29	45.4	74.4
Flower	Faba.bean	C	II	Fababean	4969.78	10.6	25	40.8	65.8
Flower	Faba.bean	D	II	Fababean	4587	10.4	30.2	35.8	66
Flower	Faba.bean	A	II	Hemp	4601.97	9.9	25	17.2	42.2
Flower	Faba.bean	B	II	Hemp	4882.11	8.9	21.8	12.6	34.4
Flower	Faba.bean	C	II	Hemp	5036.08	9.6	27	22.6	49.6
Flower	Faba.bean	D	II	Hemp	4894.94	9.9	19.2	21.2	40.4
Flower	Faba.bean	A	II	Lupin	5015.76	10.1	54	3	57
Flower	Faba.bean	B	II	Lupin	4833.99	9.8	32.4	108	140.4
Flower	Faba.bean	C	II	Lupin	5062.81	9.3	28.8	28.4	57.2
Flower	Faba.bean	D	II	Lupin	4757.01	9.5	44.6	12.4	57
AH	Faba.bean	A	II	Buckwheat	5181.49	9.7	25.2	-13	12.2
AH	Faba.bean	B	II	Buckwheat	3870.62	8.7	25.6	-14	11.6
AH	Faba.bean	C	II	Buckwheat	4922.74	9.8	22.8	-15.4	7.4
AH	Faba.bean	D	II	Buckwheat	3656.77	9.7	45	-32	13
AH	Faba.bean	A	II	Fababean	5299.11	9.1	42.8	-33.2	9.6
AH	Faba.bean	B	II	Fababean	4035.28	9.8	25	-12.4	12.6
AH	Faba.bean	C	II	Fababean	4345.35	9.9	27.2	-17.4	9.8
AH	Faba.bean	D	II	Fababean	5098.09	10.2	22.4	-8.6	13.8
AH	Faba.bean	A	II	Hemp	5333.32	9.2	26.8	-20.2	6.6
AH	Faba.bean	B	II	Hemp	5427.42	9.6	43.6	-34.6	9
AH	Faba.bean	C	II	Hemp	4852.17	9.6	39.4	-30.6	8.8
AH	Faba.bean	D	II	Hemp	4565.62	9.3	28.6	-22.4	6.2
AH: After harvest, TR: Turnip rape, REP: Replicate.
